# Supplementary material for: Dermatitis during Spaceflight Associated with HSV-1 Reactivation
Source: Viruses. 2022 Apr 11;14(4):789. doi: 10.3390/v14040789 (PMC9028032; doi:10.3390/v14040789)
Supplement: Supplementary file 1 [file viruses-14-00789-s001.zip]

Archive with 3 entries (3 files):
- Supplemental Table S2 - Biochem Profile HSV1.xlsx
- Supplemental_Table_S1_NASA_HSV1_v2.pdf
- Supplemental_Table_S3_NASA_HSV1_v2.xlsx
