# Supplementary material for: Dermatitis during Spaceflight Associated with HSV-1 Reactivation
Source: Viruses. 2022 Apr 11;14(4):789. doi: 10.3390/v14040789 (PMC9028032; doi:10.3390/v14040789)
Supplement: Supplementary file 1 [file viruses-14-00789-s001.zip › Supplemental Table S2 - Biochem Profile HSV1.xlsx]

## Sheet: Sheet1
		Preflight						Inflight														Postflight
Study Day	Sample Type	L-219	L-218	L-217	L-51	L-50	L-50 (frozen*)	FD15	FD24	FD25	FD53	FD54	FD55	FD106	FD109	FD168	FD190	FD241	FD242	FD276	FD277	R+0	R+1	R+30	R+31
									Rash started		Herpes Labialis					Herpes Labialis
											Valtrex	Valtrex				Valtrex
Oxidative Stress/Damage
Glutathione peroxidase U/L	LiHep whole blood			7175		7831																6560		7216
Superoxide dismutase U/g Hgb	LiHep whole blood			2261.9		1703.51																2152.91		1951.51
Malondialdehyde umol/L	EDTA plasma			0.23		0.26																0.28		0.27
Glutathione, Total (Oxidized umol/L)	EDTA whole blood			247		259																148.5		184.5
Total Antiox Capacity mmol/L	Serum			1.46		1.39	1.39	1.57		1.44			1.5		1.38		1.4		1.53		1.32	1.31		1.41
LDL, Oxidized U/L	Serum			54		56	53	72		72			87		73		68		95		71	55		67
Heme umol/L	EDTA plasma			27		17.1	15.3	15.6		21.7			20.3		17.9		16.2		17.3		15.7	18		17
8-hydroxy 2'-deoxyguanosine ug/d	Urine	5.04	5.86		5.82	7.75		6.25	9.87			5.56		7.21			5.9	8.08		4.65		5.3	4.15	4.23	3.99
8-hydroxy 2'-deoxyguanosine ug/g Cr	Urine	3	4		4.2	4.4		4.8	5.1			3.9		4.6			3.2	4		2.5		2.7	2.3	2.8	3
PGF2-alpha ng/d	Urine	1955	895.4		2342.6	1641.4		3159.2	4266.2			2826		4480.6			4761.6	3750.3		3089.1		2148.3	1095.3	1934.3	1080.4
PGF2-alpha ng/mg Cr	Urine	1.17	0.61		1.71	0.94		2.43	2.22			1.98		2.84			2.59	1.86		1.68		1.08	0.62	1.29	0.81
Bone Markers/Renal Stone Assessment
Bone-specific alkaline phosphatase U/L	Serum			15.3		13.4	14.7	17.3		17			17.6		18.8		19.6		21.8		17.9	18.5		21.3
P1NP ug/L	Serum			37.2		52.7	42.5	37.6		48.2			60.5		76.6		75.9		80.9		101.8	81.4		55.8
CTx-beta ng/mL	Serum			0.395		0.306	0.276	0.814		0.85			0.854		0.757		0.743		0.989		0.758	0.547		0.386
Osteocalcin ng/ml	Serum			16		16.5	16.2	16.4		19.3			25.7		29.3		33.8		30.7		27.8	16.3		19.9
PTH, Intact pg/ml	Serum			21.3		25.1	21.4	13.1		14.4			17.3		17.5		17		16.5		21.4	10.9		30
OPG pmol/L	Serum			3.34		4.628	5.428	4.894		4.628			4.894		4.929		4.76		5.228		5.071	4.202		4.231
sRANKL, Total pmol/L	Serum			<50.00		<50.00	<50.00	148.2		79.92			64.81		<50.00		<50.00		<50.00		<50.00	<50.00		<50.00
Sclerostin pmol/L	Serum			42.9		25.6	25.9	27		28.2			27.9		27.9		28.1		32.7		23.6	24.4		24.3
PCBA-Ionized Calcium mmol/L	LiHep whole blood			1.27		1.23																1.23		1.24
C-terminal telopeptides of Type I collagen (CTX-1) ug/d	Urine	1794.7	1516.6		795.5	870.1		1292.1	2777.7			2773.8		2051.1			2235.5	3345.3		1771.3		2802.9	2172.5	848.9	577.9
C-terminal telopeptides of Type I collagen (CTX-1) ug/mmol Cr	Urine	121	116		66	56		112	163			220		147			137	188		109		159	139	64	49
Deoxypyridinoline nmol/d	Urine	35	28		25	38		50	76			64		66			73	70		61		83	59	42	34
Deoxypyridinoline nmol/mmol Cr	Urine	2.4	2.2		2.1	2.5		4.4	4.4			5		4.7			4.5	3.9		3.7		4.7	3.8	3.2	2.9
N-telopeptide nmol/d	Urine	358	388		231	354		414	576			533		611			641	699		698		1016	682	242	312
N-telopeptide nmol/mmol Cr.	Urine	24	30		19	23		36	34			42		44			39	39		43		58	44	18	26
Calcium mmol/d	Urine	4.53	3.29		4.51	3.54		4.78	5.54			5.03		6.18			4.4	4.37		4.53		4.93	8.26	3.85	3.22
Oxalate mg/d	Urine	35	28.4		26.6	33.7		19.6	34.4			25.7		36.9			28.8	32.5		31.1		32.4	26.6	26.7	23.3
Brushite Super-saturation	Urine	0.15	0.13		0.76	0.29		0.69	1.05			0.97		2.12			1.43	2.13		2.25		0.69	0.85	0.74	0.32
Calcium Oxalate Super-saturation	Urine	0.64	0.64		1.14	0.51		2.62	2.3			1.54		4.1			1.86	1.79		1.71		0.8	2.02	1.07	0.89
Sodium Urate Supersaturation	Urine	0.42	0.26		1.37	0.54		1.64	1.39			1.26		5.57			3.18	5.27		4.94		1.19	0.95	1.13	0.56
Struvite Super-saturation	Urine	0.01	0.01		0.1	0.05		0.06	0.3			0.22		0.78			0.53	2.35		1.15		0.07	0.05	0.26	0.05
Uric Acid Super-saturation	Urine	2.4	3.52		1.24	0.53		6.22	1.9			1.45		4.14			3.46	2.03		1.51		0.98	1.17	2.31	2.43
Citrate mg/d	Urine	652	442		542	825		346	777			366		637			616	775		634		886	375	749	565
Vitamin/Mineral Status
Copper umol/L	Serum			23.08		22.77	24.02	25.91		23.55			24.18		21.67		20.88		23.71		18.21	19.63		19.63
Zinc umol/L	Serum			15.91		14.92	16.68	19.58		15.45			17.75		17.14		17.75		17.14		14.05	11.37		14.76
Selenium umol/L	Serum			1.55		1.45	1.47	1.64		1.57			1.54		1.66		1.57		1.82		1.44	1.52		1.36
Iodine ug/L	Serum			61.4			67.3	73.5		60.8			67		66		68.4		69.6		54.1	59.2		69.4
Calcium mmol/L	Serum			2.32		2.35	2.2	2.57		2.45			2.47		2.37		2.32		2.35		2.12	2.32		2.25
Phosphorus mmol/L	Serum			1.23		1.07	1.07	1.52		1.36			1.45		1.19		1.36		1.36		1.39	0.94		1.1
Magnesium mmol/L	Serum			0.78		0.74	0.74	0.82		0.82			0.78		0.74		0.82		0.86		0.78	0.7		0.91
Hepcidin-25 Bioactive ng/mL	Serum			11.6		6.9	6.4	46		28.3			13.9		16.6		16.1		15.1		7.6	16.9		2.1
Iron umol/L	Serum			27.22		19.52	21.85	31.88		27.04			16.5		29.91		25.97		25.79		21.31	21.49		15.3
Transferrin receptors ug/mL	Serum			3.7		3.7	2.5	1.5		2.9			3.3		3.8		3.5		3.9		3.2	2.8		5.7
RBC Transkelotase % activation	Red blood cells			1.28		7.9																0		0
RBC Glutathione Reductase % activation	Red blood cells			16.68		22.8																12.04		38.06
RBC Aspartate Transaminase % activation	Red blood cells			59.52		58.54																55		41.18
Folate nmol/L	Serum			28.19		21.41	23.27	20.94		18.58			17.22		11.58		15.39		13.28		14.16	12.15		23.07
Folate ng/mL	Red blood cells			433.16		382.87																313.33		404.96
Vitamin B12 pmol/L	Serum			153.46		160.1	158.63	171.91		143.87			132.07		132.07		157.15		145.35		101.08	118.05		158.63
Methylmalonic acid umol/L	Serum			0.15			0.13	0.16		0.13			0.16		0.15		0.17		0.15		0.15	0.11		0.17
Homocysteine, Total umol/L	Serum			7.83			7.59	8.19		7.22			8.01		7.61		8.28		8.9		6.77	4.83		8.05
Cystathionine umol/L	Serum			0.12			0.1	0.12		0.09			0.07		0.13		0.09		0.1		0.14	0.11		0.15
4-Pyridoxic acid nmol/L	Serum			25.68			23.98	13.58		32.18			23.88		14.98		25.28		38.98		12.28	10.18		25.68
Pyridoxal 5-phosphate nmol/L	Serum			64.1			48	36.1		56.1			29.9		25.2		31.4		55.6		21.5	16		46.1
Pyridoxal nmol/L	Serum			20.6			24.6	14		18.3			14.8		9.7		15.2		25.1		12.9	8.8		19.8
Thiamine monophosphate nmol/L	Serum			5.47			2.77	2.88		2.44			2.95		3.29		3.78		3.24		3.14	2.17		2.54
Thiamine nmol/L	Serum			6.26			6.59	4.43		4.57			4.93		6.19		9.77		12.3		6.84	4.84		5.83
Riboflavin nmol/L	Serum			11			10	9.67		7.66			12		8.53		12.1		11.6		8.41	10.7		8.68
Flavin mononucleotide nmol/L	Serum			5.79			4.64	8.21		6.49			5.73		4.14		3.7		5.79		4	8.21		3.9
Nicotinamide nmol/L	Serum			275			166	280		150			219		191		280		257		272	102		93
N1-Methylnicotinamide nmol/L	Serum			255			114	205		123			171		122		242		125		175	80		182
NADP umol/L	EDTA washed cells					5.5																4.7		6
NAD umol/L	EDTA washed cells					5.6																2.4		6.4
Vitamin C ug/mL	LiHep plasma			16		18																11		16
gamma-tocopherol umol/L	Serum			2.83			3.65	2.54		2.53			3.48		2.27		1.99		3.46		2.02	1.72		5.33
alpha-tocopherol umol/L	Serum			37.89			36.88	37.77		33.76			37.89		42.49		43.2		47.05		33.35	31.54		40.45
All-trans retinol umol/L	Serum			2.1			1.66	1.99		1.6			2.09		2.06		2.39		2.36		2.07	1.41		2.28
25-hydroxyvitamin D3 nmol/L	Serum			120.86			126.77	133.76		113.16			117.1		119.84		120.3		147.6		106.9	95.31		110.08
Phylloquinone nmol/L	Serum			1.13			1.93	0.95		1.36			1.69		1.51		1.07		1.33		1.24	0.82		2.81
Undercarboxylated Osteocalcin %	Serum			23.7		11.37	19.8	36.64		37.39			43.07		37.85		47		43.36		30.81	34.43		15.55
Zinc umol/d	Urine	6	6.5		4.1	4.7		7.7	8.9			4.4		4.4			4.9	5.5		3.3		17.5	12.5	6	5.1
Phosphorus mg/d	Urine	1193	1222		925	926		600	743			815		825			1122	1065		1132		1240	580	1172	1005
Potassium mmol/d	Urine	53	57		55	69		33	56			38		60			66	58		65		91	36	56	54
Selenium umol/d	Urine	1.99	1.46		0.59	0.64		0.66	0.62			0.63		0.97			1.15	0.9		0.96		0.91	0.78	1.1	0.96
Iodine umol/d	Urine	1.34	1.04		4.12	2.53		0.76	0.74			0.43		0.84			0.87	0.53		0.81		0.93	0.75	2.17	2.23
Magnesium mg/d	Urine	142	70		38	40		61	90			82		82			95	125		65		32	42	102	72
Copper umol/d	Urine	0.2	0.15		0.2	0.19		0.17	0.19			0.19		0.22			0.2	0.26		0.23		0.48	0.27	0.15	0.21
General Chemistry & Hormones
Retinol Binding Protein mg/dL	Serum			5		3.5	3.8	4.9		3.3			5		4.8		5.3		5.4		4.4	2.8		4.9
Leptin ng/ml	Serum			12.9		20.6	20.1	13.2		14.3			12.5		17.7		14.5		19.8		21.7	29.8		19.2
DHEA-S ug/mL	Serum			0.54		0.5	0.48	0.58		0.53			0.46		0.39		0.5		0.46		0.39	0.45		0.12
DHEA ug/L	Serum			0.78		0.71	0.6	1.64		1.72			1.07		1.36		1.57		1.69		1.96	0.72		<0.37
Estradiol pg/mL	Serum			157.1		127.2	150.7	198.9		149.6			191.4		186.1		201.4		166.3		128.8	136.5		182.2
Testosterone ug/d	Urine	1.5	1.5		1.3	1.7		1.5	2.5			1.5		2			2	1.8		1.5		3	2.1	0.2	0.3
Insulin uIU/mL	Serum			13		8	12	11		7			10		7		18		14		11	12		15
ALT U/L	Serum			38		27	35	42		32			36		37		40		33		39	31		36
AST U/L	Serum			26		29	31	38		34			33		32		35		32		31	27		27
ALP U/L	Serum			49		60	58	64		56			59		56		54		70		48	57		59
Sodium mmol/L	Serum			136		142	139	146		144			145		143		147		149		146	140		140
Potassium mmol/L	Serum			4.1		4	4	4.2		4.5			4.3		4.3		4.6		4.3		4.1	3.6		4.2
Chloride mmol/L	Serum			107		108	108	108		109			111		109		110		114		116	107		107
Protein, Total g/dL	Serum			7.3		6.6	6.9	8.6		7.9			7.7		7.4		7.4		8.9		6.7	5.9		7.1
Albumin g/dL	Serum			4.7		4	4.3	5.5		5.1			4.9		4.7		4.8		5.7		4.3	3.4		4.3
Creatinine mg/dL	Serum			0.7		0.8	0.8	0.9		0.9			0.8		0.8		0.8		0.9		0.8	0.66		0.8
Creatinine mg/d	Urine	1531	1377		1201	1592		1188	1697			1246		1414			1676	1799		1689		1753	1515	1332	1243
Cholesterol mg/dL	Serum			206		191	198	249		225			228		217		227		279		208	166		207
Triglyceride mg/dL	Serum			80		59	62	85		104			95		88		90		113		86	61		57
Uric Acid, serum mg/dL	Serum			5.4		4.3	4.4	5.9		4.8			4.9		4.1		4.9		5.5		4.6	2		5.7
HDL Cholesterol mg/dL	Serum			125		127	133	134		129			108		106		125		142		104	89		135
LDL Cholesterol mg/dL	Serum			65		52	53	98		75			101		93		84		114		87	65		61
Atrial Natriuretic Peptide pg/mL	Serum			62.7		81.9	75	56.8		44.1			47.8		47.3		50.8		46.8		51.8	78.8		61.1
Transthyretin mg/dL	Serum			23		20	22	28		20			28		29		31		33		25	19		27
Ceruloplasmin mg/dL	Serum			34		35	35	42		32			44		38		37		43		32	33		33
TSH mU/L	Serum			2.9		3.61	3.72	3.9		2.7			3.98		4.75		3.77		4.68		3.37	1.76		3.16
T4 Free ng/dL	Serum			1.2		1.2	1.1	1.4		1.3			1.2		1.2		1.3		1.3		1.2	1.2		1.2
Aldosterone pg/mL	Serum			290.2		76.7	73.9	212.5		205.4			186.9		210.9		293.3		212.2		124	<25		218.6
T3 Free pg/mL	Serum			3.1		2.9	2.9	2.9		2.8			2.8		3.2		3.2		2.9		2.8	2.5		2.8
HCT %	EDTA whole blood			38.3		36.2																31.5		36.3
HGB g/dL	EDTA whole blood			12.6		12.1																10.3		11.6
TIBC ug/dL	Serum			350		350	334	356		318			325		311		326		352		316	297		391
MCV fL	EDTA whole blood			84.5		85.5																84.5		87.7
Transferrin mg/dL	Serum			258		255	235	285		212			244		232		237		268		205	201		282
Angiotensin II pg/ml	Serum			12		11	12	21		19			20		16		17		17		14	13		15
pH	Urine	5.35	5.17		5.89	6.08		5.26	5.86			5.81		5.78			5.78	6.11		6.16		6.05	5.8	5.76	5.44
Sodium mmol/d	Urine	157	75		158	158		76	90			137		119			111	149		187		168	150	82	82
Specific Gravity	Urine	1.011	1.012		1.012	1.009		1.018	1.014			1.011		1.024			1.021	1.019		1.02		1.01	1.01	1.012	1.011
Uric Acid mg/d	Urine	751	670		468	478		443	543			433		598			687	750		689		689	397	601	405
Volume 24 hour mL	Urine	3561	2588		1903	3296		866	1522			1738		860			1191	1209		1346		2672	2006	1642	1675
Inflammation/Stress Response Markers
Cortisol, Total Serum ug/dL	Serum			10.7		14.3	13.7	19.2		17.7			16.8		16.3		19.3		19.8		6	9.6		6.2
Cortisol, Free ug/d	Urine	18	16		11	16		13	21			23		19			19	17		15		168	30	7	7
Cortisol, Free ug/g Cr	Urine	10.6	10.5		8.3	9.4		10	11.1			15.9		12			10.4	8.4		8.1		84.6	17	4.4	5
Ferritin ng/mL	Serum			48		35	33	107		93			68		61		58		66		42	55		20
hs CRP mg/L	Serum			0.42		1.33	1.35	0.32		0.51			3.48		0.81		0.38		0.44		0.32	3.08		0.7
EGF pg/mL	Serum			31.6		33.1	33.1	96.8		136.3			140		108.1		118.3		192.8		115.8	34		34.5
Eotaxin pg/mL	Serum			97.8		94.1	82.2	132.6		134			142.2		128.5		142.9		185.4		131.7	113.8		121
G-CSF pg/mL	Serum			102.3		97.9	110.8	182.2		157.3			213.7		143.5		174.6		193.3		151.4	165.1		100.1
GM-CSF pg/mL	Serum			17.4		17.4	15.6	31.1		39			37.3		26		32.2		52.7		23.1	15.1		15.1
IFNa2 pg/mL	Serum			96.8		105.1	79.7	171		193.9			220		174.9		221.9		287.6		160.4	75.3		84
IFNy pg/mL	Serum			43.2		42.2	39.5	64.2		63.2			76.6		53.8		64.2		90.7		52.8	34.6		40
IL-10 pg/mL	Serum			12.2		16.3	12.5	26.2		30.2			33.5		18.1		23.4		33.2		21.2	14.6		9.9
VEGF pg/mL	Serum			134.4		141	125.4	178.4		184			203.3		167.2		187.5		216.5		159.4	118.5		128.9
TNFB pg/mL	Serum			21.6		24.9	16.9	48.2		55.2			64.2		43.8		57		93.6		39.4	14.6		16
TNFa pg/mL	Serum			28.6		30.7	27.7	34.4		37.3			40.9		33.2		38.8		49.4		31.6	21.3		22.9
RANTES pg/mL	Serum			14026		14459.5	5424.5	7395.5		6826			6446.5		7712.5		5949.5		5235.5		8597	11689.5		12113
MIP-1B pg/mL	Serum			49		44.9	38.9	60.5		61.8			67.2		57.1		65		78.4		54.3	40.3		40.3
MIP-1a pg/mL	Serum			28.7		27.5	28	26.1		27.1			28.2		26.9		27.9		29		27.5	28.2		27.9
MCP-1 pg/mL	Serum			356.1		303.6	289.4	294.6		296.7			317.3		316.8		314.3		384.8		319.7	569.1		318.1
IP-10 pg/mL	Serum			544.1		564.5	541.2	426		454.9			570		431.4		449.6		422.8		414.5	251.3		441.8
IL-8 pg/mL	Serum			6		5.6	4.6	7.6		8			9.1		6.8		8.1		11		7.1	6		5
IL-7 pg/mL	Serum			10.2		11.7	6	18.3		23.1			25.6		20.1		25.3		32.9		17.9	6.9		7.6
IL-6 pg/mL	Serum			<4.48		<4.48	<4.48	6.2		6.4			8.5		5.8		6.8		9.7		5.7	7.4		<4.48
IL-5 pg/mL	Serum			<3.15		<3.15	<3.15	6		6.9			7.6		5.2		6.9		10.6		5.1	<3.15		<3.15
IL-4 pg/mL	Serum			40.5		43.9	30.5	91.8		102.3			121.4		76.3		105.7		174.1		81.5	32.2		33.8
IL-3 pg/mL	Serum			7.1		9.3	<4.56	15.8		20.7			23.3		17.3		23.9		33.4		14.6	4.63		4.9
IL-2 pg/mL	Serum			8.5		8.5	7.3	12.5		13.9			15.3		12		14.5		18.2		11.6	7.2		7.5
IL-1B pg/mL	Serum			4.4		5	3.5	10		12			13.3		9.7		12.7		18.6		8.8	<3.16		3.5
IL-1a pg/mL	Serum			91		83.3	72.1	104.1		119.7			128.2		104.7		121.3		152.3		106.3	78.8		77.7
IL-1RA pg/mL	Serum			53.3		54.1	47.7	82.3		89.1			108.7		82.3		97.5		127		72.5	49		45.6
IL-17A pg/mL	Serum			11.7		11.3	10.5	15.8		17.1			18.7		14.6		16.7		21.7		14.4	9.5		10.3
IL-15 pg/mL	Serum			12.5		12.2	10.8	19		21.4			22.7		16.9		21.8		28.6		16.5	12.4		10.6
IL-13 pg/mL	Serum			20.7		20.5	17.8	27.1		27.1			30.6		24.4		28.4		32.4		22.2	16.5		16.5
IL-12p70 pg/mL	Serum			16.2		16.4	12.9	32.1		36.1			42.6		27.7		38.2		53.3		26.8	13.2		13.4
IL-12p40 pg/mL	Serum			88.8		94.1	71.3	151.1		183.7			196.3		156.8		189.8		213.9		144	66.5		77.1
Amino Acid Metabolism
Xanthurenic acid nmol/L	Serum			40.1			25.1	27.8		10.9			7.65		22.4		19.5		15.1		13.8	11.9		22.2
Tryptophan umol/L	Serum			72.82			84.68	82.93		75.81			73.74		88.31		85.63		84.05		78.4	60.12		84.51
Cysteine umol/L	Serum			302			273	299		266			284		265		305		304		259	225		290
Serine umol/L	Serum			127			130	155		160			156		154		159		165		169	163		120
Sarcosine umol/L	Serum			0.77			0.83	0.9		0.67			0.56		0.82		0.85		0.8		0.69	0.51		0.92
Quinolinic acid nmol/L	Serum			363			367	274		261			276		238		285		275		240	146		257
Neopterin nmol/L	Serum			18			18.1	14.8		13.6			16.8		14.1		12.4		13.6		14.9	18.4		15.2
Methionine umol/L	Serum			30.18			33.55	33.34		33.07			28.3		31.71		29.83		33.64		31.28	38.42		31.27
Kynurenine umol/L	Serum			1.42			1.56	1.35		1.15			1.31		1.35		1.38		1.35		1.21	0.73		1.28
Kynurenic acid nmol/L	Serum			55.1			47	49		29.8			24.1		40		34.6		37.5		21.9	24.4		32.1
Glycine umol/L	Serum			226			315	311		306			279		292		305		299		305	262		264
Anthranilic acid nmol/L	Serum			13.7			12.5	15.9		10.2			14.3		11.5		13.3		14.9		14.9	6.78		11.5
3-Hydroxykynurenine nmol/L	Serum			60			50.7	49.5		34.2			39.4		51.2		44.8		37		44.6	27.2		40.4
3-Hydroxyanthranilic nmol/L	Serum			44.2			45.4	36.4		25.5			27.9		34.9		43		34.1		28.1	20.6		29.6
Histidine umol/L	Serum			83.13			79.59	89.12		88.85			80.29		90.28		97.59		93.13		93.08	83.35		79.41
Trigonelline umol/L	Serum			0.666			0.572	0.571		1.22			1.92		1.55		1.13		0.474		0.85	0.277		1.03
Picolinic acid nmol/L	Serum			65.5			38.4	52.5		29.4			28.8		39		42		40.6		28.5	24.3		50.8
3-Hydroxyisobutyrate umol/L	Serum			26.76			13.36	20.09		12.73			17.32		15.49		13.83		19.67		10.63	13.06		21.88
a-Ketoglutaric acid umol/L	Serum			7.59			7.69	6.84		6.61			5.76		5.51		5.53		6.33		6.42	8.25		8.02
Tyrosine umol/L	Serum			67.52			94.14	63.94		61.51			57.64		67.19		68.6		60.81		70.72	66.55		72.97
Threonine umol/L	Serum			157			193	195		184			173		196		189		210		244	158		169
Glutamine umol/L	Serum			538			572	537		584			536		558		555		522		563	582		533
Asparagine umol/L	Serum			65.06			66.03	64.36		70.57			65.02		68.66		75.01		67.88		73.18	74.58		60.85
Valine umol/L	Serum			329			209	312		260			334		294		268		261		290	213		261
Proline umol/L	Serum			108			140	105		111			103		141		118		109		116	148		102
Leucine umol/L	Serum			143			106	160		143			136		137		141		139		134	121		109
Isoleucine umol/L	Serum			70.25			53.93	80.15		76.8			68.3		68.24		65.84		71.59		72.46	72.5		55.98
Phenylalanine umol/L	Serum			67.35			69.49	84.66		73.04			74.77		74.62		77.59		80.39		68.95	72.11		72.45
Alanine umol/L	Serum			346			561	360		362			373		432		423		419		407	418		401
Lysine umol/L	Serum			198			162	211		193			189		207		213		182		183	135		167
Glutamic acid umol/L	Serum			29.72			48.47	45.7		38.57			42.89		42.71		54.47		55.71		57.15	28.19		28.07
Aspartic Acid umol/L	Serum			22.02			25.57	38.7		30.78			37.89		35.19		37.54		42.81		33.77	22.99		22.06
Ornithine umol/L	Serum			55.49			61.95	68.29		65.42			62.57		67.9		65.47		65.78		62.97	48.15		52.9
3-methyl-histidine umol/d	Urine	185	173		179	119		112	160			137		171			158	208		178		227	183	123	90
3-methyl-histidine umol/g Cr	Urine	111	118		131	68		86	83			96		108			86	103		97		114	103	82	68
Nitrogen, Total g/d	Urine	19	18		6	11		8	12			10		9			13	12		13		17	10	13	10
Sulfate mmol/d	Urine	36.3	28.6		18.1	20.1		19.5	18.4			13.3		28.2			30	21.1		26.6		21.1	20.5	21.8	15.6
*Sample was collected, centrifuged, and frozen in the serum or plasma separator tubes until thawing at the same time as inflight samples after their return.
