# Supplementary material for: Dermatitis during Spaceflight Associated with HSV-1 Reactivation
Source: Viruses. 2022 Apr 11;14(4):789. doi: 10.3390/v14040789 (PMC9028032; doi:10.3390/v14040789)
Supplement: Supplementary file 1 [file viruses-14-00789-s001.zip › Supplemental_Table_S3_NASA_HSV1_v2.xlsx]

## Sheet: astronaut_in_orbit_rash_HSV_1
Isolate	Position in the genome	Major allele	Minor allele	Minor allele frequency	Reads supporting major allele on forward strand	Reads supporting major allele on reverse strand	Reads supporting minor allele on forward strand	Reads supporting minor allele on reverse strand	Percent reads supporting minor allele on forward strand	Percent reads supporting minor allele on reverse strand	Type of variation	Gene	AA
astronaut_in_orbit_rash_HSV_1	1317	G	A	0.0239	3999	4465	93	114	44.93	55.07	missense_variant	gene_UL2	p.Glu216Lys
astronaut_in_orbit_rash_HSV_1	4571	C	A	0.0307	12953	10513	386	359	51.81	48.19	synonymous_variant	gene_UL5	p.Thr449Thr
astronaut_in_orbit_rash_HSV_1	5039	C	T	0.0212	5213	8791	123	181	40.46	59.54	synonymous_variant	gene_UL5	p.Thr293Thr
astronaut_in_orbit_rash_HSV_1	5304	A	G	0.0221	6087	3815	151	73	67.41	32.59	missense_variant	gene_UL5	p.Leu205Ser
astronaut_in_orbit_rash_HSV_1	5332	C	T	0.0233	7328	4369	185	95	66.07	33.93	missense_variant	gene_UL5	p.Ala196Thr
astronaut_in_orbit_rash_HSV_1	5435	T	C	0.025	11686	10181	306	255	54.55	45.45	synonymous_variant	gene_UL5	p.Gly161Gly
astronaut_in_orbit_rash_HSV_1	5877	T	C	0.0267	1517	2604	37	76	32.74	67.26	missense_variant	gene_UL5	p.Lys14Arg
astronaut_in_orbit_rash_HSV_1	7099	C	T	0.0205	5213	5481	129	95	57.59	42.41	missense_variant	gene_UL6	p.Ala395Val
astronaut_in_orbit_rash_HSV_1	9480	T	C	0.0311	1430	2029	63	48	56.76	43.24	missense_variant	gene_UL8	p.Thr595Ala
astronaut_in_orbit_rash_HSV_1	15638	T	C	0.0202	6750	11041	152	216	41.3	58.7	synonymous_variant	gene_UL11	p.Arg77Arg
astronaut_in_orbit_rash_HSV_1	15749	G	A	0.0204	6487	9917	165	176	48.39	51.61	synonymous_variant	gene_UL11	p.Ser40Ser
astronaut_in_orbit_rash_HSV_1	15767	G	A	0.0205	6910	9545	176	169	51.01	48.99	synonymous_variant	gene_UL11	p.Asp34Asp
astronaut_in_orbit_rash_HSV_1	15847	T	C	0.021	8307	8827	175	193	47.55	52.45	missense_variant	gene_UL11	p.Thr8Ala
astronaut_in_orbit_rash_HSV_1	16069	A	G	0.0218	5485	4132	121	94	56.28	43.72	synonymous_variant	gene_UL12	p.Thr532Thr
astronaut_in_orbit_rash_HSV_1	16135	G	C	0.0238	5659	6478	174	122	58.78	41.22	synonymous_variant	gene_UL12	p.Leu510Leu
astronaut_in_orbit_rash_HSV_1	16207	T	G	0.0259	5154	5628	165	122	57.49	42.51	synonymous_variant	gene_UL12	p.Val486Val
astronaut_in_orbit_rash_HSV_1	16444	C	T	0.0282	4986	5143	157	137	53.4	46.6	synonymous_variant	gene_UL12	p.Lys407Lys
astronaut_in_orbit_rash_HSV_1	16725	C	T	0.026	5042	5232	135	139	49.27	50.73	missense_variant	gene_UL12	p.Gly314Ser
astronaut_in_orbit_rash_HSV_1	17092	G	A	0.0209	4772	3520	115	62	64.97	35.03	synonymous_variant	gene_UL12	p.Gly191Gly
astronaut_in_orbit_rash_HSV_1	17191	G	A	0.0226	9040	7089	194	179	52.01	47.99	synonymous_variant	gene_UL12	p.Arg158Arg
astronaut_in_orbit_rash_HSV_1	17344	G	A	0.022	13327	11699	274	289	48.67	51.33	synonymous_variant	gene_UL12	p.Pro107Pro
astronaut_in_orbit_rash_HSV_1	17651	C	A	0.021	7547	9765	169	203	45.43	54.57	missense_variant	gene_UL12	p.Gly5Val
astronaut_in_orbit_rash_HSV_1	17816	C	T	0.0296	9474	4886	290	149	66.06	33.94	synonymous_variant	gene_UL13	p.Ser488Ser
astronaut_in_orbit_rash_HSV_1	18791	G	A	0.0338	11278	2720	249	241	50.82	49.18	synonymous_variant	gene_UL13	p.Gly163Gly
astronaut_in_orbit_rash_HSV_1	18908	A	G	0.0286	9019	11003	292	297	49.58	50.42	synonymous_variant	gene_UL13	p.Leu124Leu
astronaut_in_orbit_rash_HSV_1	19812	A	C	0.0212	2933	2517	69	49	58.47	41.53	missense_variant	gene_UL15	p.Met6Leu
astronaut_in_orbit_rash_HSV_1	20600	A	G	0.0235	3866	3269	76	96	44.19	55.81	synonymous_variant	gene_UL15	p.Leu268Leu
astronaut_in_orbit_rash_HSV_1	20853	T	C	0.0214	6023	4971	144	96	60	40	upstream_gene_variant	gene_UL11
astronaut_in_orbit_rash_HSV_1	20866	C	A	0.0246	5183	4874	155	99	61.02	38.98	upstream_gene_variant	gene_UL11
astronaut_in_orbit_rash_HSV_1	21188	T	G	0.0224	5485	4570	132	99	57.14	42.86	missense_variant	gene_UL16	p.Ile297Leu
astronaut_in_orbit_rash_HSV_1	21264	A	G	0.0302	7387	7093	236	216	52.21	47.79	synonymous_variant	gene_UL16	p.Cys271Cys
astronaut_in_orbit_rash_HSV_1	21363	G	A	0.0224	6976	7875	129	211	37.94	62.06	synonymous_variant	gene_UL16	p.Thr238Thr
astronaut_in_orbit_rash_HSV_1	22013	G	A	0.0239	4854	2992	135	57	70.31	29.69	missense_variant	gene_UL16	p.Pro22Ser
astronaut_in_orbit_rash_HSV_1	23064	G	T	0.0262	7153	6700	191	182	51.21	48.79	synonymous_variant	gene_UL17	p.Ser405Ser
astronaut_in_orbit_rash_HSV_1	23225	C	T	0.0269	4248	6104	103	183	36.01	63.99	missense_variant	gene_UL17	p.Ala352Thr
astronaut_in_orbit_rash_HSV_1	23238	C	A	0.0266	3872	5599	103	156	39.77	60.23	synonymous_variant	gene_UL17	p.Leu347Leu
astronaut_in_orbit_rash_HSV_1	23287	A	G	0.0273	2356	4088	67	114	37.02	62.98	missense_variant	gene_UL17	p.Val331Ala
astronaut_in_orbit_rash_HSV_1	23313	T	G	0.0286	1767	3441	57	97	37.01	62.99	synonymous_variant	gene_UL17	p.Pro322Pro
astronaut_in_orbit_rash_HSV_1	23517	C	T	0.0308	3029	1750	97	55	63.82	36.18	synonymous_variant	gene_UL17	p.Ala254Ala
astronaut_in_orbit_rash_HSV_1	23658	G	A	0.0248	2850	2654	79	61	56.43	43.57	synonymous_variant	gene_UL17	p.Arg207Arg
astronaut_in_orbit_rash_HSV_1	24232	A	C	0.0238	9216	10310	241	235	50.63	49.37	missense_variant	gene_UL17	p.Val16Gly
astronaut_in_orbit_rash_HSV_1	24595	C	A	0.0224	11787	15622	252	376	40.13	59.87	synonymous_variant	gene_UL15	p.Ala403Ala
astronaut_in_orbit_rash_HSV_1	24644	C	A	0.021	9015	13599	199	286	41.03	58.97	synonymous_variant	gene_UL15	p.Arg420Arg
astronaut_in_orbit_rash_HSV_1	25462	G	T	0.0249	6167	2378	138	80	63.3	36.7	synonymous_variant	gene_UL15	p.Thr692Thr
astronaut_in_orbit_rash_HSV_1	25540	T	C	0.0269	4998	5183	134	148	47.52	52.48	synonymous_variant	gene_UL15	p.Leu718Leu
astronaut_in_orbit_rash_HSV_1	25588	T	C	0.0311	7457	4379	244	136	64.21	35.79	synonymous_variant	gene_UL15	p.Val734Val
astronaut_in_orbit_rash_HSV_1	26048	T	C	0.0337	7297	4726	260	160	61.9	38.1	missense_variant	gene_UL18	p.Met262Val
astronaut_in_orbit_rash_HSV_1	26288	G	T	0.0263	9145	10604	238	296	44.57	55.43	missense_variant	gene_UL18	p.His182Asn
astronaut_in_orbit_rash_HSV_1	26645	G	A	0.0201	5584	6927	123	134	47.86	52.14	synonymous_variant	gene_UL18	p.Leu63Leu
astronaut_in_orbit_rash_HSV_1	26853	G	A	0.0224	12970	5487	268	155	63.36	36.64	upstream_gene_variant	gene_UL16
astronaut_in_orbit_rash_HSV_1	27034	A	G	0.022	12635	10760	294	233	55.79	44.21	upstream_gene_variant	gene_UL16
astronaut_in_orbit_rash_HSV_1	27047	C	T	0.0227	12507	10098	288	237	54.86	45.14	upstream_gene_variant	gene_UL16
astronaut_in_orbit_rash_HSV_1	27596	G	A	0.022	4089	5106	111	96	53.62	46.38	synonymous_variant	gene_UL19	p.Phe1238Phe
astronaut_in_orbit_rash_HSV_1	27764	A	G	0.0216	4533	3255	101	71	58.72	41.28	synonymous_variant	gene_UL19	p.Asp1182Asp
astronaut_in_orbit_rash_HSV_1	27896	T	G	0.0268	7585	6612	183	208	46.8	53.2	synonymous_variant	gene_UL19	p.Leu1138Leu
astronaut_in_orbit_rash_HSV_1	28754	A	C	0.0262	5640	6768	155	179	46.41	53.59	missense_variant	gene_UL19	p.Asp852Glu
astronaut_in_orbit_rash_HSV_1	29012	C	T	0.0266	3525	2224	96	61	61.15	38.85	synonymous_variant	gene_UL19	p.Ala766Ala
astronaut_in_orbit_rash_HSV_1	29453	T	G	0.0259	2394	3819	61	104	36.97	63.03	missense_variant	gene_UL19	p.Glu619Asp
astronaut_in_orbit_rash_HSV_1	30181	A	G	0.0202	3537	5470	72	114	38.71	61.29	synonymous_variant	gene_UL19	p.Leu377Leu
astronaut_in_orbit_rash_HSV_1	30218	A	G	0.0205	2206	4343	55	82	40.15	59.85	synonymous_variant	gene_UL19	p.Arg364Arg
astronaut_in_orbit_rash_HSV_1	30850	T	C	0.0323	2270	4488	141	85	62.39	37.61	missense_variant	gene_UL19	p.Ser154Gly
astronaut_in_orbit_rash_HSV_1	31202	A	G	0.0385	3283	7048	219	195	52.9	47.1	synonymous_variant	gene_UL19	p.Phe36Phe
astronaut_in_orbit_rash_HSV_1	32150	G	T	0.0268	8467	5612	236	152	60.82	39.18	missense_variant	gene_UL20	p.Pro40Thr
astronaut_in_orbit_rash_HSV_1	32208	A	G	0.0225	10219	7025	205	193	51.51	48.49	synonymous_variant	gene_UL20	p.Phe20Phe
astronaut_in_orbit_rash_HSV_1	33664	T	G	0.0264	3637	3156	104	80	56.52	43.48	synonymous_variant	gene_UL21	p.Val271Val
astronaut_in_orbit_rash_HSV_1	33901	T	C	0.0222	8378	2967	189	69	73.26	26.74	synonymous_variant	gene_UL21	p.Val350Val
astronaut_in_orbit_rash_HSV_1	33952	A	C	0.0229	6555	8801	174	186	48.33	51.67	synonymous_variant	gene_UL21	p.Leu367Leu
astronaut_in_orbit_rash_HSV_1	34439	C	A	0.0206	6374	2139	138	41	77.09	22.91	missense_variant	gene_UL21	p.Gln530Lys
astronaut_in_orbit_rash_HSV_1	34857	T	C	0.0213	4954	5830	113	122	48.09	51.91	synonymous_variant	gene_UL22	p.Pro767Pro
astronaut_in_orbit_rash_HSV_1	35508	G	T	0.0202	4272	7059	88	146	37.61	62.39	synonymous_variant	gene_UL22	p.Ala550Ala
astronaut_in_orbit_rash_HSV_1	36033	A	G	0.0233	695	766	19	16	54.29	45.71	synonymous_variant	gene_UL22	p.Arg375Arg
astronaut_in_orbit_rash_HSV_1	36710	T	C	0.0208	3707	2983	72	70	50.7	49.3	missense_variant	gene_UL22	p.Thr150Ala
astronaut_in_orbit_rash_HSV_1	39084	G	T	0.0258	2158	2339	65	54	54.62	45.38	missense_variant	gene_UL24	p.Met191Ile
astronaut_in_orbit_rash_HSV_1	39126	T	C	0.0262	1949	2094	53	56	48.62	51.38	synonymous_variant	gene_UL24	p.Ala205Ala
astronaut_in_orbit_rash_HSV_1	39140	C	T	0.0255	1907	1981	46	56	45.1	54.9	missense_variant	gene_UL24	p.Ala210Val
astronaut_in_orbit_rash_HSV_1	39202	G	T	0.0225	1799	1588	26	52	33.33	66.67	missense_variant	gene_UL24	p.Val231Leu
astronaut_in_orbit_rash_HSV_1	39508	C	T	0.0212	5796	4871	127	104	54.98	45.02	upstream_gene_variant	gene_UL22
astronaut_in_orbit_rash_HSV_1	41450	C	A	0.025	7517	7217	132	246	34.92	65.08	upstream_gene_variant	gene_UL22
astronaut_in_orbit_rash_HSV_1	42026	A	C	0.02	1364	2214	26	47	35.62	64.38	synonymous_variant	gene_UL26	p.Val149Val
astronaut_in_orbit_rash_HSV_1	42053	T	C	0.0213	1549	1895	32	43	42.67	57.33	synonymous_variant	gene_UL26	p.Leu158Leu
astronaut_in_orbit_rash_HSV_1	42646	G	C	0.0218	1285	642	28	15	65.12	34.88	missense_variant	gene_UL26	p.Gly356Ala
astronaut_in_orbit_rash_HSV_1	42657	T	G	0.0208	1373	607	26	16	61.9	38.1	missense_variant	gene_UL26	p.Ser360Ala
astronaut_in_orbit_rash_HSV_1	42680	T	C	0.026	1563	688	38	22	63.33	36.67	synonymous_variant	gene_UL26	p.Gly367Gly
astronaut_in_orbit_rash_HSV_1	42819	C	A	0.0206	3186	2288	70	45	60.87	39.13	missense_variant	gene_UL26	p.Pro414Thr
astronaut_in_orbit_rash_HSV_1	42989	T	G	0.0238	1643	2752	47	60	43.93	56.07	missense_variant	gene_UL26	p.His470Gln
astronaut_in_orbit_rash_HSV_1	43046	A	G	0.0334	1719	3003	75	88	46.01	53.99	synonymous_variant	gene_UL26	p.Gln489Gln
astronaut_in_orbit_rash_HSV_1	43058	G	A	0.0289	1725	3006	60	81	42.55	57.45	synonymous_variant	gene_UL26	p.Ala493Ala
astronaut_in_orbit_rash_HSV_1	43071	A	C	0.0322	1628	2874	69	81	46	54	synonymous_variant	gene_UL26	p.Arg498Arg
astronaut_in_orbit_rash_HSV_1	43091	G	A	0.0305	1617	2774	60	78	43.48	56.52	synonymous_variant	gene_UL26	p.Gly504Gly
astronaut_in_orbit_rash_HSV_1	43623	A	G	0.02	8489	7441	106	219	32.62	67.38	downstream_gene_variant	gene_UL24
astronaut_in_orbit_rash_HSV_1	43750	T	C	0.0355	8636	4716	250	241	50.92	49.08	downstream_gene_variant	gene_UL24
astronaut_in_orbit_rash_HSV_1	43813	G	A	0.0367	2192	13156	211	375	36.01	63.99	downstream_gene_variant	gene_UL24
astronaut_in_orbit_rash_HSV_1	44012	C	A	0.0273	7643	4104	218	112	66.06	33.94	synonymous_variant	gene_UL27	p.Ser854Ser
astronaut_in_orbit_rash_HSV_1	44360	A	G	0.0336	7809	5028	273	173	61.21	38.79	synonymous_variant	gene_UL27	p.Phe738Phe
astronaut_in_orbit_rash_HSV_1	44378	G	A	0.027	8930	6037	253	163	60.82	39.18	synonymous_variant	gene_UL27	p.Phe732Phe
astronaut_in_orbit_rash_HSV_1	44645	A	G	0.0209	5351	9522	157	160	49.53	50.47	synonymous_variant	gene_UL27	p.Phe643Phe
astronaut_in_orbit_rash_HSV_1	45353	A	C	0.026	13282	12502	349	340	50.65	49.35	synonymous_variant	gene_UL27	p.Val407Val
astronaut_in_orbit_rash_HSV_1	45545	A	G	0.0261	10292	12171	309	293	51.33	48.67	synonymous_variant	gene_UL27	p.Asn343Asn
astronaut_in_orbit_rash_HSV_1	45860	A	G	0.0257	10842	10533	309	256	54.69	45.31	synonymous_variant	gene_UL27	p.Asn238Asn
astronaut_in_orbit_rash_HSV_1	46331	T	C	0.0234	6539	7845	162	182	47.09	52.91	synonymous_variant	gene_UL27	p.Pro81Pro
astronaut_in_orbit_rash_HSV_1	46339	T	G	0.0249	5583	7622	158	180	46.75	53.25	missense_variant	gene_UL27	p.Thr79Pro
astronaut_in_orbit_rash_HSV_1	46375	G	T	0.0219	3830	6968	70	172	28.93	71.07	missense_variant	gene_UL27	p.Pro67Thr
astronaut_in_orbit_rash_HSV_1	48389	G	A	0.0237	4843	3395	113	87	56.5	43.5	missense_variant	gene_UL28	p.Leu184Phe
astronaut_in_orbit_rash_HSV_1	48501	G	C	0.0207	7808	7098	153	162	48.57	51.43	synonymous_variant	gene_UL28	p.Val146Val
astronaut_in_orbit_rash_HSV_1	48947	A	G	0.0224	2188	2521	57	51	52.78	47.22	upstream_gene_variant	gene_UL27
astronaut_in_orbit_rash_HSV_1	49006	T	C	0.0246	1663	1580	38	44	46.34	53.66	upstream_gene_variant	gene_UL27
astronaut_in_orbit_rash_HSV_1	50790	A	G	0.0211	1406	4294	35	88	28.46	71.54	synonymous_variant	gene_UL29	p.Tyr681Tyr
astronaut_in_orbit_rash_HSV_1	50838	T	C	0.0234	1541	3660	38	87	30.4	69.6	synonymous_variant	gene_UL29	p.Pro665Pro
astronaut_in_orbit_rash_HSV_1	50883	T	G	0.0266	1779	3022	56	75	42.75	57.25	synonymous_variant	gene_UL29	p.Ala650Ala
astronaut_in_orbit_rash_HSV_1	51066	C	A	0.0234	1942	1473	46	36	56.1	43.9	synonymous_variant	gene_UL29	p.Leu589Leu
astronaut_in_orbit_rash_HSV_1	51252	G	A	0.0247	6865	6150	184	146	55.76	44.24	synonymous_variant	gene_UL29	p.Ser527Ser
astronaut_in_orbit_rash_HSV_1	51264	G	T	0.0241	7331	6545	185	157	54.09	45.91	synonymous_variant	gene_UL29	p.Pro523Pro
astronaut_in_orbit_rash_HSV_1	51550	A	G	0.0288	6517	5840	205	162	55.86	44.14	missense_variant	gene_UL29	p.Val428Ala
astronaut_in_orbit_rash_HSV_1	51657	A	G	0.0219	6415	7627	137	178	43.49	56.51	synonymous_variant	gene_UL29	p.Gly392Gly
astronaut_in_orbit_rash_HSV_1	51790	C	A	0.0229	2120	3286	37	90	29.13	70.87	missense_variant	gene_UL29	p.Cys348Phe
astronaut_in_orbit_rash_HSV_1	51878	C	T	0.0224	2837	2652	58	68	46.03	53.97	missense_variant	gene_UL29	p.Ala319Thr
astronaut_in_orbit_rash_HSV_1	52200	G	T	0.0208	7885	9852	169	208	44.83	55.17	synonymous_variant	gene_UL29	p.Ala211Ala
astronaut_in_orbit_rash_HSV_1	52494	C	T	0.0261	5212	5470	151	135	52.8	47.2	synonymous_variant	gene_UL29	p.Thr113Thr
astronaut_in_orbit_rash_HSV_1	52503	T	C	0.0268	5091	5458	143	148	49.14	50.86	synonymous_variant	gene_UL29	p.Pro110Pro
astronaut_in_orbit_rash_HSV_1	52572	T	G	0.026	4105	4862	106	133	44.35	55.65	synonymous_variant	gene_UL29	p.Pro87Pro
astronaut_in_orbit_rash_HSV_1	52638	T	C	0.0234	3665	3497	100	72	58.14	41.86	synonymous_variant	gene_UL29	p.Val65Val
astronaut_in_orbit_rash_HSV_1	52758	C	T	0.0231	6472	3826	152	92	62.3	37.7	synonymous_variant	gene_UL29	p.Ala25Ala
astronaut_in_orbit_rash_HSV_1	53092	C	T	0.0216	6502	10945	151	234	39.22	60.78	upstream_gene_variant	gene_UL28
astronaut_in_orbit_rash_HSV_1	53126	A	G	0.0209	5020	9215	114	190	37.5	62.5	upstream_gene_variant	gene_UL28
astronaut_in_orbit_rash_HSV_1	53148	A	G	0.0217	3674	7193	83	158	34.44	65.56	upstream_gene_variant	gene_UL28
astronaut_in_orbit_rash_HSV_1	53168	A	G	0.0237	2522	5564	63	133	32.14	67.86	upstream_gene_variant	gene_UL28
astronaut_in_orbit_rash_HSV_1	54037	T	C	0.0293	3176	2219	100	63	61.35	38.65	synonymous_variant	gene_UL30	p.Tyr150Tyr
astronaut_in_orbit_rash_HSV_1	54043	C	T	0.026	3262	2346	92	58	61.33	38.67	synonymous_variant	gene_UL30	p.Ile152Ile
astronaut_in_orbit_rash_HSV_1	54064	G	A	0.0279	3282	2569	92	76	54.76	45.24	synonymous_variant	gene_UL30	p.Ala159Ala
astronaut_in_orbit_rash_HSV_1	54145	C	T	0.0245	3387	3272	86	81	51.5	48.5	synonymous_variant	gene_UL30	p.Gly186Gly
astronaut_in_orbit_rash_HSV_1	54223	T	C	0.0217	2943	3396	69	72	48.94	51.06	synonymous_variant	gene_UL30	p.Val212Val
astronaut_in_orbit_rash_HSV_1	54451	G	T	0.0216	3002	2433	50	70	41.67	58.33	synonymous_variant	gene_UL30	p.Pro288Pro
astronaut_in_orbit_rash_HSV_1	56170	A	G	0.022	3809	1077	88	22	80	20	synonymous_variant	gene_UL30	p.Gln861Gln
astronaut_in_orbit_rash_HSV_1	56392	A	G	0.0234	6515	6459	144	167	46.3	53.7	synonymous_variant	gene_UL30	p.Leu935Leu
astronaut_in_orbit_rash_HSV_1	56431	T	C	0.0204	6326	7045	128	150	46.04	53.96	synonymous_variant	gene_UL30	p.Gly948Gly
astronaut_in_orbit_rash_HSV_1	56955	C	T	0.0295	2852	1099	94	26	78.33	21.67	missense_variant	gene_UL30	p.Ser1123Leu
astronaut_in_orbit_rash_HSV_1	57885	T	G	0.0419	2195	6675	180	210	46.15	53.85	synonymous_variant	gene_UL31	p.Val92Val
astronaut_in_orbit_rash_HSV_1	60500	C	T	0.0246	6389	4849	140	144	49.3	50.7	synonymous_variant	gene_UL34	p.Ser29Ser
astronaut_in_orbit_rash_HSV_1	62403	T	C	0.0764	2572	5165	257	384	40.09	59.91	synonymous_variant	gene_UL36	p.Gln2904Gln
astronaut_in_orbit_rash_HSV_1	62415	T	C	0.0653	2084	3245	161	212	43.16	56.84	synonymous_variant	gene_UL36	p.Gln2900Gln
astronaut_in_orbit_rash_HSV_1	62427	T	C	0.0422	2393	1658	109	70	60.89	39.11	synonymous_variant	gene_UL36	p.Gln2896Gln
astronaut_in_orbit_rash_HSV_1	62439	T	C	0.0425	3027	430	111	43	72.08	27.92	synonymous_variant	gene_UL36	p.Gln2892Gln
astronaut_in_orbit_rash_HSV_1	62451	T	C	0.0424	4381	863	161	72	69.1	30.9	synonymous_variant	gene_UL36	p.Gln2888Gln
astronaut_in_orbit_rash_HSV_1	62463	T	C	0.0221	5579	2289	121	57	67.98	32.02	synonymous_variant	gene_UL36	p.Gln2884Gln
astronaut_in_orbit_rash_HSV_1	64056	C	T	0.0208	6325	4309	96	130	42.48	57.52	synonymous_variant	gene_UL36	p.Gly2353Gly
astronaut_in_orbit_rash_HSV_1	64851	G	C	0.0272	1700	6917	40	201	16.6	83.4	missense_variant	gene_UL36	p.His2088Gln
astronaut_in_orbit_rash_HSV_1	64857	C	T	0.0264	1600	6430	37	181	16.97	83.03	synonymous_variant	gene_UL36	p.Gly2086Gly
astronaut_in_orbit_rash_HSV_1	67401	G	A	0.0254	1341	575	43	7	86	14	synonymous_variant	gene_UL36	p.Asn1238Asn
astronaut_in_orbit_rash_HSV_1	67474	A	C	0.0326	2121	661	83	11	88.3	11.7	missense_variant	gene_UL36	p.Val1214Gly
astronaut_in_orbit_rash_HSV_1	67641	T	C	0.0215	6647	4247	138	102	57.5	42.5	synonymous_variant	gene_UL36	p.Ala1158Ala
astronaut_in_orbit_rash_HSV_1	67656	T	C	0.0215	7465	5232	146	134	52.14	47.86	synonymous_variant	gene_UL36	p.Ala1153Ala
astronaut_in_orbit_rash_HSV_1	68625	G	T	0.0219	4936	6046	126	120	51.22	48.78	synonymous_variant	gene_UL36	p.Leu830Leu
astronaut_in_orbit_rash_HSV_1	68697	T	C	0.0212	3382	4540	70	102	40.7	59.3	synonymous_variant	gene_UL36	p.Leu806Leu
astronaut_in_orbit_rash_HSV_1	69486	C	T	0.0208	710	2822	16	59	21.33	78.67	synonymous_variant	gene_UL36	p.Pro543Pro
astronaut_in_orbit_rash_HSV_1	69953	G	A	0.0313	5678	5185	172	179	49	51	missense_variant	gene_UL36	p.His388Tyr
astronaut_in_orbit_rash_HSV_1	70012	A	G	0.0434	7554	3549	283	222	56.04	43.96	missense_variant	gene_UL36	p.Val368Ala
astronaut_in_orbit_rash_HSV_1	70021	C	G	0.0434	8151	3430	293	233	55.7	44.3	missense_variant	gene_UL36	p.Gly365Ala
astronaut_in_orbit_rash_HSV_1	70031	G	T	0.0427	8119	3151	278	225	55.27	44.73	missense_variant	gene_UL36	p.Pro362Thr
astronaut_in_orbit_rash_HSV_1	70067	C	A	0.0529	7030	2061	270	245	52.43	47.57	missense_variant	gene_UL36	p.Ala350Ser
astronaut_in_orbit_rash_HSV_1	70167	G	T	0.0277	5224	8255	135	249	35.16	64.84	synonymous_variant	gene_UL36	p.Ala316Ala
astronaut_in_orbit_rash_HSV_1	70279	A	C	0.0222	2813	5077	52	127	29.05	70.95	missense_variant	gene_UL36	p.Val279Gly
astronaut_in_orbit_rash_HSV_1	70452	T	G	0.0211	1827	2170	41	45	47.67	52.33	missense_variant	gene_UL36	p.Glu221Asp
astronaut_in_orbit_rash_HSV_1	71571	A	C	0.021	3329	4635	78	93	45.61	54.39	missense_variant	gene_UL37	p.Ser1054Ala
astronaut_in_orbit_rash_HSV_1	72417	A	G	0.026	3620	2403	88	73	54.66	45.34	synonymous_variant	gene_UL37	p.Leu772Leu
astronaut_in_orbit_rash_HSV_1	72423	A	G	0.0286	3845	2331	106	76	58.24	41.76	synonymous_variant	gene_UL37	p.Leu770Leu
astronaut_in_orbit_rash_HSV_1	72445	C	T	0.0237	4696	2054	104	60	63.41	36.59	synonymous_variant	gene_UL37	p.Gln762Gln
astronaut_in_orbit_rash_HSV_1	73395	C	T	0.0249	7278	4925	176	136	56.41	43.59	missense_variant	gene_UL37	p.Ala446Thr
astronaut_in_orbit_rash_HSV_1	73801	G	C	0.0356	5458	1151	208	36	85.25	14.75	synonymous_variant	gene_UL37	p.Leu310Leu
astronaut_in_orbit_rash_HSV_1	74125	C	T	0.0261	3715	5805	84	171	32.94	67.06	synonymous_variant	gene_UL37	p.Ser202Ser
astronaut_in_orbit_rash_HSV_1	74846	C	A	0.0221	3974	4988	94	109	46.31	53.69	upstream_gene_variant	gene_UL36
astronaut_in_orbit_rash_HSV_1	75151	C	T	0.0271	455	3343	49	57	46.23	53.77	upstream_gene_variant	gene_UL36
astronaut_in_orbit_rash_HSV_1	75166	G	C	0.0231	390	3135	32	52	38.1	61.9	upstream_gene_variant	gene_UL36
astronaut_in_orbit_rash_HSV_1	75242	C	A	0.0236	750	2014	21	46	31.34	68.66	synonymous_variant	gene_UL38	p.Thr23Thr
astronaut_in_orbit_rash_HSV_1	75474	C	A	0.02	1049	911	13	27	32.5	67.5	missense_variant	gene_UL38	p.Leu101Met
astronaut_in_orbit_rash_HSV_1	75770	A	G	0.0244	3850	1533	93	42	68.89	31.11	synonymous_variant	gene_UL38	p.Ala199Ala
astronaut_in_orbit_rash_HSV_1	76218	C	A	0.0297	2081	3334	77	89	46.39	53.61	missense_variant	gene_UL38	p.Leu349Ile
astronaut_in_orbit_rash_HSV_1	76403	C	A	0.0282	1256	1221	32	40	44.44	55.56	synonymous_variant	gene_UL38	p.Arg410Arg
astronaut_in_orbit_rash_HSV_1	76523	T	C	0.0371	3179	1497	117	63	65	35	synonymous_variant	gene_UL38	p.Ile450Ile
astronaut_in_orbit_rash_HSV_1	76649	G	A	0.0258	6506	3273	129	130	49.81	50.19	upstream_gene_variant	gene_UL37
astronaut_in_orbit_rash_HSV_1	76887	C	T	0.026	7255	12253	214	307	41.07	58.93	upstream_gene_variant	gene_UL37
astronaut_in_orbit_rash_HSV_1	76924	G	T	0.0248	5201	8917	139	220	38.72	61.28	upstream_gene_variant	gene_UL37
astronaut_in_orbit_rash_HSV_1	77334	A	C	0.0294	4072	2027	93	92	50.27	49.73	synonymous_variant	gene_UL39	p.Ile83Ile
astronaut_in_orbit_rash_HSV_1	77374	A	G	0.0244	3104	2562	58	84	40.85	59.15	missense_variant	gene_UL39	p.Thr97Ala
astronaut_in_orbit_rash_HSV_1	77448	G	T	0.0247	1720	646	39	21	65	35	synonymous_variant	gene_UL39	p.Val121Val
astronaut_in_orbit_rash_HSV_1	77574	T	C	0.0214	1404	1522	34	30	53.12	46.88	synonymous_variant	gene_UL39	p.Cys163Cys
astronaut_in_orbit_rash_HSV_1	77628	C	A	0.0231	1432	1740	27	48	36	64	synonymous_variant	gene_UL39	p.Pro181Pro
astronaut_in_orbit_rash_HSV_1	77691	G	C	0.0206	1261	1735	20	43	31.75	68.25	missense_variant	gene_UL39	p.Glu202Asp
astronaut_in_orbit_rash_HSV_1	77697	C	G	0.0209	1263	1726	21	43	32.81	67.19	synonymous_variant	gene_UL39	p.Thr204Thr
astronaut_in_orbit_rash_HSV_1	78996	C	T	0.0255	2314	1581	58	44	56.86	43.14	synonymous_variant	gene_UL39	p.Leu637Leu
astronaut_in_orbit_rash_HSV_1	79540	A	G	0.0271	5228	3430	131	110	54.36	45.64	missense_variant	gene_UL39	p.Ile819Val
astronaut_in_orbit_rash_HSV_1	79739	T	C	0.0283	6014	5776	187	157	54.36	45.64	missense_variant	gene_UL39	p.Val885Ala
astronaut_in_orbit_rash_HSV_1	81125	T	C	0.0237	4044	4528	115	93	55.29	44.71	synonymous_variant	gene_UL40	p.Ile186Ile
astronaut_in_orbit_rash_HSV_1	81236	G	A	0.0203	2665	3506	52	76	40.62	59.38	synonymous_variant	gene_UL40	p.Val223Val
astronaut_in_orbit_rash_HSV_1	83491	A	C	0.0201	4120	7940	97	150	39.27	60.73	upstream_gene_variant	gene_UL41
astronaut_in_orbit_rash_HSV_1	83788	T	G	0.0207	2267	1958	51	39	56.67	43.33	missense_variant	gene_UL42	p.Ser12Ala
astronaut_in_orbit_rash_HSV_1	83939	A	G	0.0334	5892	2474	197	92	68.17	31.83	missense_variant	gene_UL42	p.Asp62Gly
astronaut_in_orbit_rash_HSV_1	84605	C	G	0.0226	3649	3465	83	82	50.3	49.7	missense_variant	gene_UL42	p.Ala284Gly
astronaut_in_orbit_rash_HSV_1	84886	C	T	0.0208	2095	3404	48	69	41.03	58.97	missense_variant	gene_UL42	p.His378Tyr
astronaut_in_orbit_rash_HSV_1	84964	C	G	0.0238	1054	2338	21	62	25.3	74.7	missense_variant	gene_UL42	p.Arg404Gly
astronaut_in_orbit_rash_HSV_1	85236	G	A	0.0246	5170	3393	131	85	60.65	39.35	upstream_gene_variant	gene_UL41
astronaut_in_orbit_rash_HSV_1	85300	C	T	0.0225	6200	5423	154	114	57.46	42.54	upstream_gene_variant	gene_UL41
astronaut_in_orbit_rash_HSV_1	85323	A	G	0.0231	6019	5969	151	133	53.17	46.83	upstream_gene_variant	gene_UL41
astronaut_in_orbit_rash_HSV_1	85507	G	T	0.0203	3207	4034	56	94	37.33	62.67	missense_variant	gene_UL43	p.Gly22Val
astronaut_in_orbit_rash_HSV_1	86027	C	A	0.0204	1650	3145	47	53	47	53	synonymous_variant	gene_UL43	p.Thr195Thr
astronaut_in_orbit_rash_HSV_1	86676	T	C	0.0207	10320	14537	240	286	45.63	54.37	missense_variant	gene_UL43	p.Trp412Arg
astronaut_in_orbit_rash_HSV_1	87173	A	C	0.0216	107	891	3	19	13.64	86.36	missense_variant	gene_UL44	p.Lys75Gln
astronaut_in_orbit_rash_HSV_1	87297	G	A	0.0277	464	412	13	12	52	48	missense_variant	gene_UL44	p.Gly116Asp
astronaut_in_orbit_rash_HSV_1	87343	C	T	0.0223	883	740	23	14	62.16	37.84	synonymous_variant	gene_UL44	p.Asp131Asp
astronaut_in_orbit_rash_HSV_1	87438	T	C	0.0203	1079	801	23	16	58.97	41.03	missense_variant	gene_UL44	p.Met163Thr
astronaut_in_orbit_rash_HSV_1	87663	C	T	0.0264	2614	961	66	31	68.04	31.96	missense_variant	gene_UL44	p.Thr238Ile
astronaut_in_orbit_rash_HSV_1	88212	A	G	0.0267	2662	2211	81	53	60.45	39.55	missense_variant	gene_UL44	p.His421Arg
astronaut_in_orbit_rash_HSV_1	89506	T	C	0.0264	10634	7561	328	165	66.53	33.47	missense_variant	gene_UL46	p.Asp697Gly
astronaut_in_orbit_rash_HSV_1	89577	T	C	0.0226	8623	4187	165	132	55.56	44.44	synonymous_variant	gene_UL46	p.Gly673Gly
astronaut_in_orbit_rash_HSV_1	89748	G	A	0.0216	5625	9086	106	219	32.62	67.38	synonymous_variant	gene_UL46	p.Thr616Thr
astronaut_in_orbit_rash_HSV_1	89946	A	G	0.0222	2833	4639	73	97	42.94	57.06	synonymous_variant	gene_UL46	p.Leu550Leu
astronaut_in_orbit_rash_HSV_1	90089	C	T	0.0244	3082	3118	81	74	52.26	47.74	missense_variant	gene_UL46	p.Asp503Asn
astronaut_in_orbit_rash_HSV_1	90918	T	G	0.0236	6367	5158	150	129	53.76	46.24	synonymous_variant	gene_UL46	p.Ala226Ala
astronaut_in_orbit_rash_HSV_1	91912	G	T	0.0263	3290	2885	89	78	53.29	46.71	synonymous_variant	gene_UL47	p.Ser616Ser
astronaut_in_orbit_rash_HSV_1	92194	G	A	0.0235	522	1426	14	33	29.79	70.21	synonymous_variant	gene_UL47	p.Asp522Asp
astronaut_in_orbit_rash_HSV_1	92443	G	A	0.0334	745	498	22	21	51.16	48.84	synonymous_variant	gene_UL47	p.Val439Val
astronaut_in_orbit_rash_HSV_1	92487	G	A	0.0324	909	646	32	20	61.54	38.46	synonymous_variant	gene_UL47	p.Leu425Leu
astronaut_in_orbit_rash_HSV_1	92557	T	G	0.0473	1118	894	60	40	60	40	synonymous_variant	gene_UL47	p.Arg401Arg
astronaut_in_orbit_rash_HSV_1	92833	C	T	0.0268	1569	793	50	15	76.92	23.08	synonymous_variant	gene_UL47	p.Ala309Ala
astronaut_in_orbit_rash_HSV_1	92839	C	T	0.0277	1672	858	53	19	73.61	26.39	synonymous_variant	gene_UL47	p.Ala307Ala
astronaut_in_orbit_rash_HSV_1	92937	G	C	0.0263	2835	2242	81	56	59.12	40.88	missense_variant	gene_UL47	p.Arg275Gly
astronaut_in_orbit_rash_HSV_1	93655	T	C	0.0204	1913	730	36	19	65.45	34.55	synonymous_variant	gene_UL47	p.Gly35Gly
astronaut_in_orbit_rash_HSV_1	94371	A	G	0.0316	4019	3969	121	140	46.36	53.64	missense_variant	gene_UL48	p.Phe452Ser
astronaut_in_orbit_rash_HSV_1	94387	G	A	0.0313	3825	3255	109	120	47.6	52.4	synonymous_variant	gene_UL48	p.Leu447Leu
astronaut_in_orbit_rash_HSV_1	94700	T	C	0.0274	3881	4678	107	134	44.4	55.6	synonymous_variant	gene_UL48	p.Ala342Ala
astronaut_in_orbit_rash_HSV_1	95038	A	G	0.0234	1445	2856	37	66	35.92	64.08	synonymous_variant	gene_UL48	p.Leu230Leu
astronaut_in_orbit_rash_HSV_1	95282	C	G	0.0239	6728	4767	160	122	56.74	43.26	synonymous_variant	gene_UL48	p.Leu148Leu
astronaut_in_orbit_rash_HSV_1	95666	C	T	0.0287	7398	7594	232	211	52.37	47.63	synonymous_variant	gene_UL48	p.Pro20Pro
astronaut_in_orbit_rash_HSV_1	95689	T	C	0.0304	7441	8452	258	240	51.81	48.19	missense_variant	gene_UL48	p.Asn13Asp
astronaut_in_orbit_rash_HSV_1	96335	A	G	0.055	6240	8079	315	519	37.77	62.23	synonymous_variant	gene_UL49	p.Leu235Leu
astronaut_in_orbit_rash_HSV_1	96425	G	A	0.0369	5638	5266	194	224	46.41	53.59	synonymous_variant	gene_UL49	p.Val205Val
astronaut_in_orbit_rash_HSV_1	96728	T	C	0.0391	1809	1923	66	86	43.42	56.58	synonymous_variant	gene_UL49	p.Pro104Pro
astronaut_in_orbit_rash_HSV_1	96845	G	A	0.0502	4706	2498	275	106	72.18	27.82	synonymous_variant	gene_UL49	p.Tyr65Tyr
astronaut_in_orbit_rash_HSV_1	96887	C	T	0.0409	6941	3715	285	170	62.64	37.36	synonymous_variant	gene_UL49	p.Gln51Gln
astronaut_in_orbit_rash_HSV_1	96895	A	C	0.0419	7128	3901	290	192	60.17	39.83	missense_variant	gene_UL49	p.Ser49Ala
astronaut_in_orbit_rash_HSV_1	97951	T	G	0.0227	3236	4236	80	94	45.98	54.02	synonymous_variant	gene_UL50	p.Ser98Ser
astronaut_in_orbit_rash_HSV_1	98521	C	T	0.0243	2714	1775	64	48	57.14	42.86	synonymous_variant	gene_UL50	p.Leu288Leu
astronaut_in_orbit_rash_HSV_1	98569	T	C	0.0271	3618	1905	100	54	64.94	35.06	synonymous_variant	gene_UL50	p.Leu304Leu
astronaut_in_orbit_rash_HSV_1	98778	C	T	0.0264	14123	4959	370	148	71.43	28.57	upstream_gene_variant	gene_UL48
astronaut_in_orbit_rash_HSV_1	99384	G	A	0.03	5709	5071	177	157	52.99	47.01	synonymous_variant	gene_UL51	p.Leu92Leu
astronaut_in_orbit_rash_HSV_1	99429	C	G	0.0376	5775	5277	209	224	48.27	51.73	synonymous_variant	gene_UL51	p.Ala77Ala
astronaut_in_orbit_rash_HSV_1	101723	T	C	0.0215	2995	3602	74	71	51.03	48.97	synonymous_variant	gene_UL52	p.Phe676Phe
astronaut_in_orbit_rash_HSV_1	102469	A	G	0.0231	8381	7609	203	175	53.7	46.3	missense_variant	gene_UL52	p.Asp925Gly
astronaut_in_orbit_rash_HSV_1	102985	A	G	0.0262	2720	1633	80	37	68.38	31.62	synonymous_variant	gene_UL53	p.Val53Val
astronaut_in_orbit_rash_HSV_1	103558	G	A	0.0304	2970	5831	104	172	37.68	62.32	synonymous_variant	gene_UL53	p.Ala244Ala
astronaut_in_orbit_rash_HSV_1	104167	G	T	0.0236	17279	20397	421	491	46.16	53.84	upstream_gene_variant	gene_UL51
astronaut_in_orbit_rash_HSV_1	104373	A	C	0.0225	2720	5099	66	114	36.67	63.33	upstream_gene_variant	gene_UL51
astronaut_in_orbit_rash_HSV_1	104387	G	A	0.0246	2611	4488	62	117	34.64	65.36	synonymous_variant	gene_UL54	p.Ala2Ala
astronaut_in_orbit_rash_HSV_1	104497	A	G	0.0275	2029	3480	69	87	44.23	55.77	missense_variant	gene_UL54	p.Asn39Ser
astronaut_in_orbit_rash_HSV_1	104846	T	C	0.0262	607	653	14	20	41.18	58.82	synonymous_variant	gene_UL54	p.Ala155Ala
astronaut_in_orbit_rash_HSV_1	105168	G	A	0.0241	982	271	15	16	48.39	51.61	missense_variant	gene_UL54	p.Asp263Asn
astronaut_in_orbit_rash_HSV_1	106079	T	C	0.0402	3810	7099	182	275	39.82	60.18	upstream_gene_variant	gene_UL55
astronaut_in_orbit_rash_HSV_1	106398	C	T	0.0281	2574	2448	74	71	51.03	48.97	synonymous_variant	gene_UL55	p.Asn85Asn
astronaut_in_orbit_rash_HSV_1	106944	G	A	0.0204	6665	8761	176	145	54.83	45.17	synonymous_variant	gene_UL56	p.Gly210Gly
astronaut_in_orbit_rash_HSV_1	107401	A	G	0.0256	3902	4648	114	111	50.67	49.33	missense_variant	gene_UL56	p.Leu58Ser
astronaut_in_orbit_rash_HSV_1	107679	A	G	0.041	1950	2822	97	107	47.55	52.45	upstream_gene_variant	gene_UL56
astronaut_in_orbit_rash_HSV_1	107716	C	T	0.0376	1797	2631	72	101	41.62	58.38	upstream_gene_variant	gene_UL56
astronaut_in_orbit_rash_HSV_1	107753	C	T	0.0346	1316	2282	45	84	34.88	65.12	upstream_gene_variant	gene_UL56
astronaut_in_orbit_rash_HSV_1	107968	T	C	0.0275	962	804	29	21	58	42	upstream_gene_variant	gene_UL56
astronaut_in_orbit_rash_HSV_1	107999	C	A	0.0318	1174	838	49	17	74.24	25.76	upstream_gene_variant	gene_UL56
astronaut_in_orbit_rash_HSV_1	108019	G	T	0.0282	1114	816	43	13	76.79	23.21	upstream_gene_variant	gene_UL56
astronaut_in_orbit_rash_HSV_1	108063	G	T	0.0291	673	558	29	8	78.38	21.62	upstream_gene_variant	gene_UL56
astronaut_in_orbit_rash_HSV_1	108309	G	T	0.0225	5438	1889	123	46	72.78	27.22	upstream_gene_variant	gene_UL56
astronaut_in_orbit_rash_HSV_1	108394	A	G	0.0458	6373	2292	224	193	53.72	46.28	upstream_gene_variant	gene_UL56
astronaut_in_orbit_rash_HSV_1	108645	T	G	0.0303	259	1085	6	36	14.29	85.71	upstream_gene_variant	gene_UL56
astronaut_in_orbit_rash_HSV_1	108913	G	A	0.0202	1187	1096	33	14	70.21	29.79	upstream_gene_variant	gene_UL56
astronaut_in_orbit_rash_HSV_1	109102	G	T	0.0295	6785	4865	205	149	57.91	42.09	upstream_gene_variant	gene_UL56
astronaut_in_orbit_rash_HSV_1	109231	G	A	0.0215	1804	3424	31	84	26.96	73.04	upstream_gene_variant	gene_UL56
astronaut_in_orbit_rash_HSV_1	109245	A	C	0.0235	2097	3165	35	92	27.56	72.44	upstream_gene_variant	gene_UL56
astronaut_in_orbit_rash_HSV_1	109307	A	C	0.0229	4313	2160	135	17	88.82	11.18	upstream_gene_variant	gene_UL56
astronaut_in_orbit_rash_HSV_1	110017	C	G	0.0228	498	3233	9	78	10.34	89.66	upstream_gene_variant	gene_UL56
astronaut_in_orbit_rash_HSV_1	110142	G	T	0.0294	425	500	12	16	42.86	57.14	upstream_gene_variant	gene_UL56
astronaut_in_orbit_rash_HSV_1	110517	A	G	0.0803	94	426	33	13	71.74	28.26	upstream_gene_variant	gene_UL56
astronaut_in_orbit_rash_HSV_1	110525	A	C	0.2894	37	295	113	23	83.09	16.91	upstream_gene_variant	gene_UL56
astronaut_in_orbit_rash_HSV_1	110532	C	G	0.2628	250	159	49	115	29.88	70.12	upstream_gene_variant	gene_UL56
astronaut_in_orbit_rash_HSV_1	111322	G	T	0.0266	3498	5033	108	126	46.15	53.85	upstream_gene_variant	gene_UL56
astronaut_in_orbit_rash_HSV_1	111396	G	A	0.0233	4998	5355	125	122	50.61	49.39	upstream_gene_variant	gene_UL56
astronaut_in_orbit_rash_HSV_1	111582	C	T	0.0242	9603	7196	228	189	54.68	45.32	upstream_gene_variant	gene_UL56
astronaut_in_orbit_rash_HSV_1	111666	C	T	0.0225	9743	8151	219	194	53.03	46.97	upstream_gene_variant	gene_UL56
astronaut_in_orbit_rash_HSV_1	111786	G	T	0.02	1593	6147	46	112	29.11	70.89	missense_variant	gene_RL2	p.Pro778Thr
astronaut_in_orbit_rash_HSV_1	111944	G	A	0.0247	8875	8203	221	211	51.16	48.84	missense_variant	gene_RL2	p.Thr725Met
astronaut_in_orbit_rash_HSV_1	112779	T	C	0.0269	347	1279	14	31	31.11	68.89	missense_variant	gene_RL2	p.Thr447Ala
astronaut_in_orbit_rash_HSV_1	113134	C	A	0.0319	5993	4337	169	171	49.71	50.29	synonymous_variant	gene_RL2	p.Val328Val
astronaut_in_orbit_rash_HSV_1	113174	A	G	0.0241	7322	6429	155	185	45.59	54.41	missense_variant	gene_RL2	p.Val315Ala
astronaut_in_orbit_rash_HSV_1	113469	T	C	0.0249	272	1842	11	43	20.37	79.63	upstream_gene_variant	hsv1-mir-H1
astronaut_in_orbit_rash_HSV_1	113489	T	C	0.0638	311	1256	92	16	85.19	14.81	upstream_gene_variant	hsv1-mir-H1
astronaut_in_orbit_rash_HSV_1	113515	C	T	0.0336	1234	1239	31	55	36.05	63.95	upstream_gene_variant	hsv1-mir-H1
astronaut_in_orbit_rash_HSV_1	113573	A	C	0.0222	2427	2639	51	64	44.35	55.65	synonymous_variant	gene_RL2	p.Pro227Pro
astronaut_in_orbit_rash_HSV_1	113753	T	C	0.0281	8407	6326	226	201	52.93	47.07	synonymous_variant	gene_RL2	p.Thr167Thr
astronaut_in_orbit_rash_HSV_1	114199	G	A	0.022	5197	1680	127	28	81.94	18.06	splice_region_variant&intron_variant	gene_RL2
astronaut_in_orbit_rash_HSV_1	114509	A	T	0.0269	12137	10884	320	316	50.31	49.69	upstream_gene_variant	hsv1-mir-H1
astronaut_in_orbit_rash_HSV_1	115637	G	A	0.0207	29321	23415	580	538	51.88	48.12	upstream_gene_variant	gene_RL2
astronaut_in_orbit_rash_HSV_1	116005	T	C	0.0383	952	551	16	44	26.67	73.33	splice_region_variant&stop_retained_variant	gene_RL1	p.Ter248Ter
astronaut_in_orbit_rash_HSV_1	116682	C	G	0.0201	19327	19779	414	389	51.56	48.44	synonymous_variant	gene_RL1	p.Ala22Ala
astronaut_in_orbit_rash_HSV_1	116860	T	A	0.0217	3409	7802	90	159	36.14	63.86	upstream_gene_variant	gene_RL2
astronaut_in_orbit_rash_HSV_1	117581	T	C	0.0212	103	1229	23	6	79.31	20.69	upstream_gene_variant	gene_RL2
astronaut_in_orbit_rash_HSV_1	117699	C	T	0.0218	4580	2764	90	74	54.88	45.12	upstream_gene_variant	gene_RL2
astronaut_in_orbit_rash_HSV_1	117934	G	A	0.0222	499	1434	12	32	27.27	72.73	missense_variant	gene_RS1	p.Pro1235Leu
astronaut_in_orbit_rash_HSV_1	118073	C	A	0.0458	222	236	10	12	45.45	54.55	missense_variant	gene_RS1	p.Ala1189Ser
astronaut_in_orbit_rash_HSV_1	118977	C	A	0.0223	3969	1973	95	41	69.85	30.15	missense_variant	gene_RS1	p.Glu887Asp
astronaut_in_orbit_rash_HSV_1	119015	G	C	0.0218	4409	3579	103	75	57.87	42.13	missense_variant	gene_RS1	p.Pro875Ala
astronaut_in_orbit_rash_HSV_1	122955	C	G	0.0395	9549	10604	610	220	73.49	26.51	upstream_gene_variant	gene_RS1
astronaut_in_orbit_rash_HSV_1	123047	G	T	0.0546	7035	7719	134	752	15.12	84.88	upstream_gene_variant	gene_RS1
astronaut_in_orbit_rash_HSV_1	123215	T	A	0.0206	4786	5083	107	101	51.44	48.56	missense_variant	gene_US1	p.Ser45Thr
astronaut_in_orbit_rash_HSV_1	123386	G	A	0.0208	4832	6267	65	171	27.54	72.46	missense_variant	gene_US1	p.Ala102Thr
astronaut_in_orbit_rash_HSV_1	123405	C	A	0.0208	4605	5798	67	154	30.32	69.68	missense_variant	gene_US1	p.Pro108His
astronaut_in_orbit_rash_HSV_1	123429	G	A	0.0228	4352	5592	72	160	31.03	68.97	missense_variant	gene_US1	p.Cys116Tyr
astronaut_in_orbit_rash_HSV_1	123598	C	A	0.0214	362	2613	9	56	13.85	86.15	synonymous_variant	gene_US1	p.Leu172Leu
astronaut_in_orbit_rash_HSV_1	123607	T	G	0.0214	434	2302	7	53	11.67	88.33	synonymous_variant	gene_US1	p.Ser175Ser
astronaut_in_orbit_rash_HSV_1	123683	C	T	0.0227	1740	1743	48	33	59.26	40.74	synonymous_variant	gene_US1	p.Leu201Leu
astronaut_in_orbit_rash_HSV_1	124252	A	C	0.0231	6259	4068	154	90	63.11	36.89	synonymous_variant	gene_US1	p.Ala390Ala
astronaut_in_orbit_rash_HSV_1	124365	C	T	0.0231	13671	6680	320	162	66.39	33.61	upstream_gene_variant	gene_RS1
astronaut_in_orbit_rash_HSV_1	124610	T	C	0.0211	8225	11912	162	272	37.33	62.67	missense_variant	gene_US2	p.Ile253Val
astronaut_in_orbit_rash_HSV_1	124652	A	G	0.0222	2711	11555	170	155	52.31	47.69	missense_variant	gene_US2	p.Ser239Pro
astronaut_in_orbit_rash_HSV_1	124672	T	C	0.0208	3308	11307	159	152	51.13	48.87	missense_variant	gene_US2	p.His232Arg
astronaut_in_orbit_rash_HSV_1	124818	T	G	0.0238	6434	6199	185	123	60.06	39.94	synonymous_variant	gene_US2	p.Ala183Ala
astronaut_in_orbit_rash_HSV_1	124839	C	T	0.0236	6605	5965	182	122	59.87	40.13	synonymous_variant	gene_US2	p.Ala176Ala
astronaut_in_orbit_rash_HSV_1	124870	T	G	0.026	7030	5718	176	164	51.76	48.24	missense_variant	gene_US2	p.Gln166Pro
astronaut_in_orbit_rash_HSV_1	125211	G	A	0.0219	9858	11230	229	243	48.52	51.48	synonymous_variant	gene_US2	p.Arg52Arg
astronaut_in_orbit_rash_HSV_1	125393	G	A	0.0207	11608	12074	184	317	36.73	63.27	upstream_gene_variant	gene_RS1
astronaut_in_orbit_rash_HSV_1	126034	T	G	0.0212	4269	3435	91	76	54.49	45.51	synonymous_variant	gene_US3	p.Leu125Leu
astronaut_in_orbit_rash_HSV_1	126212	T	C	0.0306	5833	3176	194	90	68.31	31.69	synonymous_variant	gene_US3	p.Leu185Leu
astronaut_in_orbit_rash_HSV_1	126379	G	C	0.0257	4667	5544	106	164	39.26	60.74	synonymous_variant	gene_US3	p.Pro240Pro
astronaut_in_orbit_rash_HSV_1	126487	A	G	0.0222	4861	4261	104	103	50.24	49.76	synonymous_variant	gene_US3	p.Pro276Pro
astronaut_in_orbit_rash_HSV_1	126634	T	C	0.0254	4960	6203	140	151	48.11	51.89	synonymous_variant	gene_US3	p.Gly325Gly
astronaut_in_orbit_rash_HSV_1	126742	G	C	0.0212	2032	2724	61	42	59.22	40.78	synonymous_variant	gene_US3	p.Thr361Thr
astronaut_in_orbit_rash_HSV_1	126885	T	C	0.0281	2047	1754	59	51	53.64	46.36	missense_variant	gene_US3	p.Val409Ala
astronaut_in_orbit_rash_HSV_1	126964	T	G	0.0274	2705	1700	63	61	50.81	49.19	synonymous_variant	gene_US3	p.Pro435Pro
astronaut_in_orbit_rash_HSV_1	127171	T	C	0.0235	5134	4808	111	128	46.44	53.56	upstream_gene_variant	gene_US2
astronaut_in_orbit_rash_HSV_1	127464	A	G	0.0286	7297	8343	200	260	43.48	56.52	missense_variant	gene_US4	p.Lys95Glu
astronaut_in_orbit_rash_HSV_1	127632	A	C	0.0239	2582	2145	81	35	69.83	30.17	missense_variant	gene_US4	p.Ser151Arg
astronaut_in_orbit_rash_HSV_1	127794	G	T	0.0329	14368	8442	482	295	62.03	37.97	missense_variant	gene_US4	p.Val205Leu
astronaut_in_orbit_rash_HSV_1	127959	C	T	0.0289	16712	14868	394	546	41.91	58.09	upstream_gene_variant	gene_US2
astronaut_in_orbit_rash_HSV_1	128003	T	C	0.0277	15480	16559	362	551	39.65	60.35	upstream_gene_variant	gene_US2
astronaut_in_orbit_rash_HSV_1	128238	A	G	0.0222	6910	10539	181	216	45.59	54.41	missense_variant	gene_US5	p.Thr23Ala
astronaut_in_orbit_rash_HSV_1	128292	T	G	0.0229	5282	6814	122	162	42.96	57.04	missense_variant	gene_US5	p.Ser41Ala
astronaut_in_orbit_rash_HSV_1	128326	C	T	0.0285	4979	4995	114	179	38.91	61.09	missense_variant	gene_US5	p.Ala52Val
astronaut_in_orbit_rash_HSV_1	128351	T	C	0.0202	4893	4093	90	95	48.65	51.35	synonymous_variant	gene_US5	p.Cys60Cys
astronaut_in_orbit_rash_HSV_1	128665	T	C	0.0205	7713	5726	133	149	47.16	52.84	upstream_gene_variant	gene_US2
astronaut_in_orbit_rash_HSV_1	128868	G	A	0.0221	9524	10842	216	244	46.96	53.04	missense_variant	gene_US6	p.Ala4Thr
astronaut_in_orbit_rash_HSV_1	130203	C	T	0.0257	7896	9894	195	275	41.49	58.51	upstream_gene_variant	gene_US2
astronaut_in_orbit_rash_HSV_1	130219	T	C	0.0252	7633	9508	184	260	41.44	58.56	upstream_gene_variant	gene_US2
astronaut_in_orbit_rash_HSV_1	130276	C	T	0.0254	7681	9074	196	241	44.85	55.15	missense_variant	gene_US7	p.Ala18Val
astronaut_in_orbit_rash_HSV_1	130647	G	A	0.0203	7289	8854	151	184	45.07	54.93	missense_variant	gene_US7	p.Ala142Thr
astronaut_in_orbit_rash_HSV_1	130733	T	G	0.0251	4902	6955	133	173	43.46	56.54	synonymous_variant	gene_US7	p.Gly170Gly
astronaut_in_orbit_rash_HSV_1	131045	T	C	0.0248	3183	4174	113	74	60.43	39.57	synonymous_variant	gene_US7	p.Tyr274Tyr
astronaut_in_orbit_rash_HSV_1	131165	C	T	0.022	3438	4132	83	87	48.82	51.18	synonymous_variant	gene_US7	p.Arg314Arg
astronaut_in_orbit_rash_HSV_1	131189	A	G	0.0228	2751	3374	67	76	46.85	53.15	missense_variant	gene_US7	p.Ile322Met
astronaut_in_orbit_rash_HSV_1	131345	G	T	0.0235	2479	1336	65	27	70.65	29.35	synonymous_variant	gene_US7	p.Ala374Ala
astronaut_in_orbit_rash_HSV_1	131388	T	C	0.0259	3938	1072	105	28	78.95	21.05	missense_variant	gene_US7	p.Ser389Pro
astronaut_in_orbit_rash_HSV_1	131438	G	A	0.0214	7446	1004	147	38	79.46	20.54	upstream_gene_variant	gene_US8
astronaut_in_orbit_rash_HSV_1	131462	A	C	0.0236	9487	915	201	51	79.76	20.24	upstream_gene_variant	gene_US8
astronaut_in_orbit_rash_HSV_1	131530	C	T	0.0397	4842	7849	306	221	58.06	41.94	upstream_gene_variant	gene_US8
astronaut_in_orbit_rash_HSV_1	131902	T	C	0.0265	4527	6979	105	208	33.55	66.45	synonymous_variant	gene_US8	p.Leu66Leu
astronaut_in_orbit_rash_HSV_1	132039	A	G	0.0209	6845	7367	160	144	52.63	47.37	synonymous_variant	gene_US8	p.Arg111Arg
astronaut_in_orbit_rash_HSV_1	132064	G	A	0.0216	6749	7593	157	159	49.68	50.32	missense_variant	gene_US8	p.Ala120Thr
astronaut_in_orbit_rash_HSV_1	132094	C	T	0.0249	6351	7596	177	180	49.58	50.42	missense_variant	gene_US8	p.His130Tyr
astronaut_in_orbit_rash_HSV_1	132135	C	T	0.0259	5038	6368	133	170	43.89	56.11	synonymous_variant	gene_US8	p.Ser143Ser
astronaut_in_orbit_rash_HSV_1	132273	C	A	0.0253	1214	2834	43	62	40.95	59.05	synonymous_variant	gene_US8	p.Leu189Leu
astronaut_in_orbit_rash_HSV_1	134194	G	C	0.0389	5461	2832	275	61	81.85	18.15	downstream_gene_variant	gene_US6
astronaut_in_orbit_rash_HSV_1	134231	G	A	0.0239	5857	1188	21	152	12.14	87.86	downstream_gene_variant	gene_US6
astronaut_in_orbit_rash_HSV_1	134364	A	T	0.031	11543	8453	310	330	48.44	51.56	downstream_gene_variant	gene_US6

## Sheet: astronaut_post_orbit_saliva_HSV
Isolate	Position in the genome	Major allele	Minor allele	Minor allele frequency	Reads supporting major allele on forward strand	Reads supporting major allele on reverse strand	Reads supporting minor allele on forward strand	Reads supporting minor allele on reverse strand	Percent reads supporting minor allele on forward strand	Percent reads supporting minor allele on reverse strand	Type of variation	Gene	AA
astronaut_post_orbit_saliva_HSV_1	10394	G	A	0.0374	3543	2913	130	121	51.79	48.21	missense_variant	gene_UL8	p.Ala290Val
astronaut_post_orbit_saliva_HSV_1	26144	G	A	0.0348	8006	7535	289	271	51.61	48.39	synonymous_variant	gene_UL18	p.Leu230Leu
astronaut_post_orbit_saliva_HSV_1	48175	G	A	0.0303	3095	2501	87	88	49.71	50.29	synonymous_variant	gene_UL28	p.Leu370Leu
astronaut_post_orbit_saliva_HSV_1	53068	G	A	0.0316	7651	6770	235	236	49.89	50.11	synonymous_variant	gene_UL29	p.Leu37Leu
astronaut_post_orbit_saliva_HSV_1	58403	G	A	0.0355	8342	4518	305	168	64.48	35.52	synonymous_variant	gene_UL31	p.Gly34Gly
astronaut_post_orbit_saliva_HSV_1	62741	C	T	0.0249	5544	12397	158	300	34.5	65.5	synonymous_variant	gene_UL36	p.Gln2902Gln
astronaut_post_orbit_saliva_HSV_1	62747	T	C	0.0466	4607	10462	300	438	40.65	59.35	synonymous_variant	gene_UL36	p.Gln2900Gln
astronaut_post_orbit_saliva_HSV_1	62759	T	C	0.049	4402	6160	248	298	45.42	54.58	synonymous_variant	gene_UL36	p.Gln2896Gln
astronaut_post_orbit_saliva_HSV_1	62771	T	C	0.0398	5549	2999	208	148	58.43	41.57	synonymous_variant	gene_UL36	p.Gln2892Gln
astronaut_post_orbit_saliva_HSV_1	62783	T	C	0.0385	7657	1626	280	93	75.07	24.93	synonymous_variant	gene_UL36	p.Gln2888Gln
astronaut_post_orbit_saliva_HSV_1	63465	A	C	0.0222	2407	5530	62	120	34.07	65.93	missense_variant	gene_UL36	p.Leu2661Arg
astronaut_post_orbit_saliva_HSV_1	68621	G	A	0.0345	2430	1654	86	60	58.9	41.1	synonymous_variant	gene_UL36	p.Asp942Asp
astronaut_post_orbit_saliva_HSV_1	90698	C	T	0.0362	5542	5093	199	201	49.75	50.25	missense_variant	gene_UL46	p.Ser411Asn
astronaut_post_orbit_saliva_HSV_1	92525	C	T	0.0366	1222	2144	48	80	37.5	62.5	synonymous_variant	gene_UL47	p.Ala523Ala
astronaut_post_orbit_saliva_HSV_1	107815	A	C	0.0346	6714	5269	241	189	56.05	43.95	synonymous_variant	gene_UL56	p.Gly31Gly
astronaut_post_orbit_saliva_HSV_1	110703	C	G	0.06	3533	1767	172	170	50.29	49.71	upstream_gene_variant	gene_UL56
astronaut_post_orbit_saliva_HSV_1	110709	A	G	0.0383	4261	3750	181	142	56.04	43.96	upstream_gene_variant	gene_UL56
astronaut_post_orbit_saliva_HSV_1	111433	C	A	0.0215	1784	1663	25	51	32.89	67.11	upstream_gene_variant	gene_UL56
astronaut_post_orbit_saliva_HSV_1	117338	A	C	0.0241	909	5535	141	19	88.12	11.88	upstream_gene_variant	gene_RL2
astronaut_post_orbit_saliva_HSV_1	122898	C	G	0.0354	13048	13962	719	274	72.41	27.59	upstream_gene_variant	gene_RS1
astronaut_post_orbit_saliva_HSV_1	122989	G	A	0.0296	11074	11646	167	535	23.79	76.21	upstream_gene_variant	gene_RS1
astronaut_post_orbit_saliva_HSV_1	122995	A	G	0.0313	9837	10708	157	508	23.61	76.39	upstream_gene_variant	gene_RS1
astronaut_post_orbit_saliva_HSV_1	134137	G	C	0.046	7705	5634	486	158	75.47	24.53	downstream_gene_variant	gene_US6
astronaut_post_orbit_saliva_HSV_1	134174	G	A	0.0309	8214	1633	59	256	18.73	81.27	downstream_gene_variant	gene_US6
